# Supplementary material for: Study on the permeability characteristics of different geotextiles under weft and warp stretching
Source: PLoS One. 2024 Jun 27;19(6):e0306057. doi: 10.1371/journal.pone.0306057 (PMC11210804; doi:10.1371/journal.pone.0306057)
Supplement: S1 Data — (XLSX) [file pone.0306057.s001.xlsx]

## Sheet: Sheet1
	W120								W200
Time/s	Water head difference/cm	Water head difference/cm	Water head difference/cm	Water head difference/cm	Water head difference/cm	Water head difference/cm	Water head difference/cm		Water head difference/cm	Water head difference/cm	Water head difference/cm	Water head difference/cm	Water head difference/cm	Water head difference/cm	Water head difference/cm
	Strain								Strain
	0	Warp 3%	Warp 6%	Warp 9%	Weft3%	Weft 6%	Weft 9%		0	Warp 3%	Warp 6%	Warp 9%	Weft3%	Weft 6%	Weft 9%
5	44	44	44	44	44	44	44		44	44	44	44	44	44	44
10	36.58	41.14	40.68	39.72	36.32	19.22	17.94		32.6	34.2	36.7	33.9	35.5	32.84	22.58
15	30.34	38.62	37.68	36.04	29.22	5.56	3.48		23.2	25.9	30.3	25.2	28	23.56	9.28
20	24.84	36.16	34.86	32.44	22.84	0.62	0		15.6	18.92	24.7	18	21.62	15.98	2.56
25	19.86	33.82	32.22	29.16	17.22	0.28	0		9.6	13.3	19.8	12.12	16.18	9.58	0.38
30	15.48	31.76	29.64	25.96	12.32	0.06	0		5.4	8.82	15.6	7.8	11.62	5.42	0.08
35	11.64	29.72	27.24	23.2	8.12	0.04	0		2.6	5.6	12.1	4.6	7.8	2.64	0.04
40	8.3	27.8	25	20.4	4.92	0.04	0		1	3.3	9.2	2.42	5.14	1.1	0.02
45	5.68	25.96	22.68	17.56	2.68	0.04	0		0.4	1.8	6.88	1.2	3.18	0.38	0
50	3.66	24.24	20.64	15.06	1.3	0.04	0		0.2	0.9	5.08	0.6	1.8	0.18	0
55	2.22	22.66	18.78	12.8	0.56	0.02	0		0.2	0.4	3.6	0.38	1	0.08	0
60	1.26	21.14	16.86	10.64	0.22	0	0		0	0.2	2.6	0.2	0.52	0	0
65	0.74	19.66	15.3	8.8	0.16	0	0		0	0.1	1.9	0.1	0.22	0	0
70	0.42	18.34	13.8	7	0.08	0	0		0	0	1.3	0.02	0.1	0	0
75	0.24	17.02	12.4	5.52	0.04	0	0		0	0	0.92	0	0.04	0	0
80	0.12	15.76	11.04	4.26	0	0	0		0	0	0.5	0	0.02	0	0
85	0.08	14.56	9.84	3.2	0	0	0		0	0	0.48	0	0	0	0
90	0.04	13.46	8.72	2.38	0	0	0		0	0	0.2	0	0	0	0
95	0.04	12.42	7.7	1.76	0	0	0		0	0	0.12	0	0	0	0
100	0.02	11.42	6.84	1.2	0	0	0		0	0	0.1	0	0	0	0
105	0	10.54	5.98	0.84	0	0	0		0	0	0.08	0	0	0	0
110	0	9.62	5.2	0.58	0	0	0		0	0	0.06	0	0	0	0
115	0	8.76	4.52	0.32	0	0	0		0	0	0.04	0	0	0	0
120	0	8.02	4.16	0.24	0	0	0		0	0	0.02	0	0	0	0
125	0	7.34	3.44	0.18	0	0	0		0	0	0	0	0	0	0
130	0	6.58	2.96	0.12	0	0	0		0	0	0	0	0	0	0
135	0	5.94	2.54	0.04	0	0	0		0	0	0	0	0	0	0
140	0	5.36	2.12	0	0	0	0		0	0	0	0	0	0	0
145	0	4.82	1.84	0	0	0	0		0	0	0	0	0	0	0
150	0	4.3	1.6	0	0	0	0		0	0	0	0	0	0	0
155	0	3.82	1.28	0	0	0	0		0	0	0	0	0	0	0
160	0	3.38	1.14	0	0	0	0		0	0	0	0	0	0	0
165	0	2.98	1	0	0	0	0		0	0	0	0	0	0	0
170	0	2.6	0.84	0	0	0	0		0	0	0	0	0	0	0
175	0	2.26	0.68	0	0	0	0		0	0	0	0	0	0	0
180	0	2.02	0.58	0	0	0	0		0	0	0	0	0	0	0
185	0	1.76	0.48	0	0	0	0		0	0	0	0	0	0	0
190	0	1.5	0.44	0	0	0	0		0	0	0	0	0	0	0
195	0	1.34	0.38	0	0	0	0		0	0	0	0	0	0	0
200	0	1.14	0.32	0	0	0	0		0	0	0	0	0	0	0
205	0	0.98	0.26	0	0	0	0		0	0	0	0	0	0	0
210	0	0.84	0.22	0	0	0	0		0	0	0	0	0	0	0
215	0	0.66	0.18	0	0	0	0		0	0	0	0	0	0	0
220	0	0.58	0.12	0	0	0	0		0	0	0	0	0	0	0
225	0	0.5	0.02	0	0	0	0		0	0	0	0	0	0	0
230	0	0.38	0	0	0	0	0		0	0	0	0	0	0	0
235	0	0.32	0	0	0	0	0		0	0	0	0	0	0	0
240	0	0.22	0	0	0	0	0		0	0	0	0	0	0	0
245	0	0.16	0	0	0	0	0		0	0	0	0	0	0	0
250	0	0.08	0	0	0	0	0		0	0	0	0	0	0	0
255	0	0.02	0	0	0	0	0		0	0	0	0	0	0	0
260	0	0	0	0	0	0	0		0	0	0	0	0	0	0
265	0	0	0	0	0	0	0		0	0	0	0	0	0	0
270	0	0	0	0	0	0	0		0	0	0	0	0	0	0
